# Supplementary material for: An Approach for Systems-Level Understanding of Prostate Cancer from High-Throughput Data Integration to Pathway Modeling and Simulation
Source: Cells. 2022 Dec 19;11(24):4121. doi: 10.3390/cells11244121 (PMC9777290; doi:10.3390/cells11244121)
Supplement: Supplementary file 1 [file cells-11-04121-s001.zip]

Archive with 1 entries (1 files):
- cells-2078052-supplementary.pdf
